# Supplementary material for: N6-methyladenosine modification governs liver glycogenesis by stabilizing the glycogen synthase 2 mRNA
Source: Nat Commun. 2022 Nov 17;13:7038. doi: 10.1038/s41467-022-34808-2 (PMC9671881; doi:10.1038/s41467-022-34808-2)
Supplement: Supplementary file 4 — Source Data [file 41467_2022_34808_MOESM4_ESM.xls]

## Sheet: Figure 1
	Figure 1a
		4w	6w	8w
	Mouse# 1	8.9	28.8	34.3
	Mouse# 2	6.4	29.6	40
	Mouse# 3	10.2	25.4	30.4
	Mouse# 4	7.1	30.1	34.9
	Mouse# 5	9.3	28.5	32.1
	Mean	8.38	28.48	34.34
	SD	1.58019	1.83494	3.63634
	Figure 1c
		4w	8w
	Mouse# 1	4.4	9.7
	Mouse# 2	3.8	10.5
	Mouse# 3	3.1	8.9
	Mouse# 4	5.3	11.2
	Mouse# 5	4	9.8
	Mean	4.12	10.02
	SD	0.810555	0.870057
	Figure 1d
		Mouse#	Glycogen (μg/mg liver)	Relative fold of m6A mRNA
	4w	1	4.4	0.124
	4w	2	3.8	0.119
	4w	3	3.1	0.137
	4w	4	5.3	0.158
	4w	5	4	0.106
	8w	1	9.7	0.226
	8w	2	10.5	0.248
	8w	3	8.9	0.203
	8w	4	11.2	0.289
	8w	5	9.8	0.197

## Sheet: Figure 2
	Figure 2a
		Day 30			Day 45			Day 60
	Mettl3	1.5926	1.554	1.4969	1.7476	1.6598	1.5134	1.8141	1.6328	1.9353
	Mettl14	0.15239	0.41566	0.34089	0.34249	0.25582	0.2367	0.3867	0.50749	0.33687
	Wtap	1.6587	3.0627	2.4773	2.0039	2.1608	1.6563	2.196	2.6775	2.9019
	Alkbh5	2.05689	4.83853	5.23166	3.62941	4.09224	2.71416	4.82318	5.70783	4.23541
	Fto	3.83892	7.30268	8.94665	9.08537	8.67494	5.76053	10.3829	9.74771	8.48544
	Figure 2b
	Figure 2c
		WT	HET	cKO
	Mouse# 1	9.3	8.6	0.6
	Mouse# 2	11.5	11.6	1.2
	Mouse# 3	10.2	11.5	0.9
	Mouse# 4	10.5	9.5	1.1
	Mouse# 5	9.7	10.5	0.5
	Mean	10.24	10.34	0.86
	SD	0.841427	1.29345	0.304959
	Figure 2d
		WT	HET	cKO
	Mouse# 1	52.8	42.9	9.1
	Mouse# 2	42.5	53.1	8.5
	Mouse# 3	50.6	43.5	10.2
	Mouse# 4	48.7	50.6	6.3
	Mouse# 5	51.9	47.8	9.3
	Mean	49.3	47.58	8.68
	SD	4.10183	4.4212	1.46356
	Figure 2f
		WT	HET	cKO
	Mouse# 1	13.801	13.894	5.292
	Mouse# 2	13.69	11.941	3.495
	Mouse# 3	12.833	14.691	9.411
	Mouse# 4	14.652	18.75	5.339
	Mouse# 5		13.9	8.577
	Mean	13.744	14.6352	6.4228
	SD	0.743987	2.51413	2.47968
	Figure 2g
		WT	HET	cKO
	Mouse# 1	620	710	250
	Mouse# 2	597	468	205
	Mouse# 3	435	611	186
	Mouse# 4	618	528	203
	Mouse# 5	469	430	231
	Mouse# 6	522	514	107
	Mean	547.8	549.4	215
	SD	88.7339	112.835	25.3279

## Sheet: Figure 3
	Figure 3e
		IgG		m6A
		HET	cKO	HET	cKO
	Replicate 1	0.03	0.04	9.94	2.62
	Replicate 2	0.03	0.03	11	2.9
	Replicate 3	0.03	0.04	9	2.31
	Mean	0.03	0.0366667	9.98	2.61
	SD	0	0.0057735	1.0006	0.295127
	Figure 3f
		HET	cKO
	Mouse# 1	10.74	0.91
	Mouse# 2	5.32	0.1
	Mouse# 3	5.62	0.37
	Mouse# 4	12.29	0.41
	Mean	8.4925	0.4475
	SD	3.5491	0.337676
	Figure 3g
	Figure 3h
		4w	8w
	Mouse# 1	1	4.64
	Mouse# 2	1.58	4.69
	Mouse# 3	0.82	5.5
	Mouse# 4	1.16	3.29
	Mean	1.18667	4.49333
	SD	0.324551	0.915824

## Sheet: Figure 4
	Figure 4a
		YTHDF1		YTHDF2		YTHDF3		IGF2BP1		IGF2BP2		IGF2BP3
		siControl	siRNA	siControl	siRNA	siControl	siRNA	siControl	siRNA	siControl	siRNA	siControl	siRNA
	Replicate 1	1.05	1.24	1.02	0.88	0.84	1.03	1.01	1.09	1	0.52	0.89	1.25
	Replicate 2	1.12	1.3	1.17	1.3	1.2	0.96	1.1	0.97	0.94	0.6	1.02	1.18
	Replicate 3	0.94	1.43	0.92	0.94	1.05	0.77	0.89	1	1.08	0.46	1.11	1.06
	mean	1.03667	1.32333	1.03667	1.04	1.03	0.92	1	1.02	1.00667	0.526667	1.00667	1.16333
	SD	0.0907377	0.0971253	0.125831	0.227156	0.180831	0.134536	0.105357	0.06245	0.0702377	0.0702377	0.110604	0.0960902
	Figure 4b
		0 h		2 h		4 h
		siControl	siIGF2BP2	siControl	siIGF2BP2	siControl	siIGF2BP2
	Replicate 1	100	100	84	62	26	0
	Replicate 2	100	100	102	32	50	0
	Replicate 3	100	100	66	47	38	0
	mean	100	100	84	47	38	0
	SD	0	0	18	15	12	0
	Figure 4c
		IgG		IGF2BP2
		HET	cKO	HET	cKO
	Replicate 1	0.06	0.041	5.81	2.23
	Replicate 2	0.055	0.037	4.94	1.54
	Replicate 3	0.045	0.058	4.82	2.19
	Mean	0.0533333	0.0453333	5.19	1.98667
	SD	0.00763763	0.0111505	0.540278	0.387341
	Figure 4e
		WT	Mut #1	Mut #2
	Replicate 1	1	0.54	0.77
	Replicate 2	0.86	0.62	0.63
	Replicate 3	1.15	0.46	0.91
	Mean	1.00333	0.54	0.77
	SD	0.145029	0.08	0.14
	Figure 4f
	Figure 4g
		WT	Mut #1	Mut #2
	Replicate 1	1.054	0.646	0.986
	Replicate 2	0.986	0.6	0.884
	Replicate 3	1	0.544	1.122
	Mean	1.01333	0.596667	0.997333
	SD	0.0359073	0.0510816	0.119404
	Figure 4h
		siControl	siIGF2BP2
	Replicate 1	0.98	0.31
	Replicate 2	1.12	0.39
	Replicate 3	0.9	0.28
	Mean	1	0.326667
	SD	0.111355	0.0568624

## Sheet: Figure 5
	Figure 5a
	Figure 5b
		HET+Luc	cKO+Luc	cKO+Gys2
	Mouse# 1	22.91	6.776	17.306
	Mouse# 2	28.3	8.34	14.163
	Mouse# 3	19.45	5.23	20.301
	Mouse# 4	22.6	3.19	17.862
	Mouse# 5	25.43	7.85	15.338
	Mean	23.738	6.2772	16.994
	SD	3.31822	2.09792	2.37402
	Figure 5c
		HET+Luc	cKO+Luc	cKO+Gys2
	Mouse# 1	11.2	0.5	6.8
	Mouse# 2	9.6	0.3	7.6
	Mouse# 3	10.5	1	6.9
	Mouse# 4	11	2.1	7.1
	Mean	10.575	0.975	7.1
	SD	0.713559	0.805709	0.355903
	Figure 5d
		HET+Luc	cKO+Luc	cKO+Gys2
	Mouse# 1	48.456	15.105	21.496
	Mouse# 2	53.9	13.21	25.3
	Mouse# 3	40.1	10.8	18.9
	Mouse# 4	39.2	16	21.5
	Mouse# 5	40.8	9.36	15.6
	Mean	44.4912	12.895	20.5592
	SD	6.42553	2.80667	3.59112
	Figure 5f
		HET+Luc	cKO+Luc	cKO+Gys2
	Mouse# 1	9.339	5.027	7.113
	Mouse# 2	7.914	3.5	5.776
	Mouse# 3	13.801	4.3	9.411
	Mouse# 4	13.894	5.339	8.577
	Mouse# 5	11.9
	Mean	11.3696	4.5415	7.71925
	SD	2.67536	0.819504	1.60639
	Figure 5g
		HET+Luc	cKO+Luc	cKO+Gys2
	Mouse# 1	7.2	4.1	5.6
	Mouse# 2	8	4.6	5.8
	Mouse# 3	7.3	2.9	6
	Mouse# 4	6.9	5.339	6.4
	Mean	7.35	4.23475	5.95
	SD	0.465475	1.0251	0.341565
	Figure 5h
		HET+Luc	cKO+Luc	cKO+Gys2
	Mouse# 1	534	190	334
	Mouse# 2	435	235	329
	Mouse# 3	503	200	308
	Mouse# 4	478	198	520
	Mouse# 5	475	212	289
	Mouse# 6	516	209	290
	Mouse# 7		238
	Mouse# 8		197
	Mean	485	207	356
	SD	36.6538	17.5214	93.4104

## Sheet: Figure 6
	Figure 6a
		4w	8w
	Rat# 1	19.168	41.253
	Rat# 2	20.368	45.632
	Rat# 3	14.126	39.876
	Rat# 4	18.863	42.653
	Rat# 5	21.697	37.261
	Mean	18.8444	41.335
	SD	2.86474	3.11986
	Figure 6b
		4w	8w
	Rat# 1	5.1	9.8
	Rat# 2	4.5	12
	Rat# 3	6.2	11.5
	Rat# 4	5	12.9
	Mean	5.2	11.55
	SD	0.716473	1.30256
	Figure 6c
		4w	8w
	Rat# 1	0.232575	0.374113
	Rat# 2	0.253577	0.415646
	Rat# 3	0.203901	0.365841
	Rat# 4	0.202787	0.394531
	Rat# 5	0.261737	0.372549
	Mean	0.230915	0.384536
	SD	0.0273279	0.0204304
	Figure 6d
		4w	8w
	Rat# 1	1.21053	1.97262
	Rat# 2	0.88055	2.09494
	Rat# 3	0.90075	1.41766
	Rat# 4	1.37345	1.77873
	Rat# 5	1	2.42744
	Mean	1.07306	1.93828
	SD	0.21285	0.374667
	Figure 6e
		4w	8w
	Rat# 1	1	3.29
	Rat# 2	0.93	3.62
	Rat# 3	1.13	3.68
	Rat# 4	1.1	4.08
	Rat# 5	1.35	3
	Mean	1.102	3.534
	SD	0.159906	0.409732
	Figure 6f
		4w	8w
	Rat# 1	8.332	14.467
	Rat# 2	9.084	15.764
	Rat# 3	8.322	12.453
	Rat# 4	9.276	12.325
	Rat# 5	10.203	12.309
	Mean	9.0434	13.4636
	SD	0.778931	1.57714

## Sheet: Supplementary Figure 1
	Supplementary Figure 1b
		WT	HET	cKO
	Mouse# 1	40.3	5.9	0.9
	Mouse# 2	46	5.2	1
	Mouse# 3	34.3	8.2	0.72
	Mouse# 4	20.4	9.6	0.46
	Mouse# 5	25.2	8	0.5
	Mouse# 6	16	10.3	0.43
	Mean	33.24	7.38	0.716
	SD	10.5273	1.79778	0.238076
	Supplementary Figure 1c
		WT	HET	cKO
	Mouse# 1	0.21	0.37	0.1
	Mouse# 2	0.3	0.2	0.08
	Mouse# 3	0.2	0.31	0.11
	Mouse# 4	0.35	0.23	0.09
	Mouse# 5	0.28	0.19	0.11
	Mouse# 6	0.26	0.32	0.08
	Mean	0.268	0.26	0.098
	SD	0.0630079	0.0774597	0.0130384
	Supplementary Figure 1d
	Supplementary Figure 1e
		HET	cKO
	Mouse# 1	9.4	4.7
	Mouse# 2	9.68	5.1
	Mouse# 3	8.9	4
	Mouse# 4	13.2	4.25
	Mean	10.295	4.5125
	SD	1.96336	0.487126

## Sheet: Supplementary Figure 2
	Supplementary Figure 2b
		Vehicle	STM2457
	Mouse# 1	0.206	0.128
	Mouse# 2	0.197	0.149
	Mouse# 3	0.214	0.18
	Mouse# 4	0.221	0.124
	Mean	0.2095	0.14525
	SD	0.0103441	0.0256304
	Supplementary Figure 2c
		Vehicle	STM2457
	Mouse# 1	55.2	45.9
	Mouse# 2	53.6	40.1
	Mouse# 3	52.3	38.5
	Mouse# 4	58.7	41
	Mean	54.95	41.375
	SD	2.76707	3.18891
	Supplementary Figure 2e
		Vehicle	STM2457
	Mouse# 1	10.5	5.6
	Mouse# 2	12.6	7.2
	Mouse# 3	9.7	4.8
	Mouse# 4	10	6.3
	Mean	10.7	5.975
	SD	1.30894	1.02103

## Sheet: Supplementary Figure  3
	Supplementary Figure 3d
		HET	cKO
	Mouse# 1	1	0.87
	Mouse# 2	1.04	0.92
	Mouse# 3	0.97	0.82
	Mean	1.00333	0.87
	SD	0.0351188	0.05
	Supplementary Figure 3e
		Vehicle	STM2457
	Mouse# 1	1	0.58
	Mouse# 2	1.18	0.64
	Mouse# 3	0.84	0.5
	Mouse# 4	0.99	0.55
	Mean	1.00667	0.573333
	SD	0.170098	0.0702377
	Supplementary Figure 3f
		Vehicle	STM2457
	Mouse# 1	0.98	0.99
	Mouse# 2	1.15	0.85
	Mouse# 3	0.84	1.13
	Mouse# 4	1	0.89
	Mean	0.99	0.99
	SD	0.155242	0.14
	Supplementary Figure 3g
		4w	8w
	Mouse# 1	1.02	2.21
	Mouse# 2	1.1	1.94
	Mouse# 3	0.91	2.35
	Mean	1.01	2.16667
	SD	0.0953939	0.208407
	Supplementary Figure 3h
		4w	8w
	Mouse# 1	1	1.11
	Mouse# 2	1.12	1.05
	Mouse# 3	0.88	1.17
	Mean	1	1.11
	SD	0.12	0.06

## Sheet: Supplementary Figure  4
	Supplementary Figure 4a
		YTHDF1		YTHDF2		YTHDF3		IGF2BP1		IGF2BP2		IGF2BP3
		siControl	siRNA	siControl	siRNA	siControl	siRNA	siControl	siRNA	siControl	siRNA	siControl	siRNA
	Replicate 1	0.86	0.21	1	0.52	1.2	0.72	1	0.38	1.06	0.49	1.23	0.6
	Replicate 2	1.2	0.29	1.07	0.42	0.85	0.65	1.07	0.41	1.15	0.53	1.32	0.48
	Replicate 3	1.05	0.34	0.91	0.6	1.06	0.69	0.9	0.31	0.97	0.47	0.92	0.45
	mean	1.03667	0.28	0.993333	0.513333	1.03667	0.686667	0.99	0.366667	1.06	0.496667	1.15667	0.51
	SD	0.170392	0.0655744	0.0802081	0.090185	0.176163	0.0351188	0.08544	0.051316	0.09	0.0305505	0.209841	0.0793725
	Supplementary Figure 4b
		HET	cKO
	Mouse# 1	0.96	1.2
	Mouse# 2	1.1	0.87
	Mouse# 3	0.89	1.07
	Mean	0.983333	1.04667
	SD	0.106927	0.166233
	Supplementary Figure 4c
		siControl	siIGF2BP2
	Replicate 1	1	1.18
	Replicate 2	1.28	0.81
	Replicate 3	0.76	0.97
	Mean	1.01333	0.986667
	SD	0.260256	0.185562
	Supplementary Figure 4d
